# Supplementary material for: Predictive Model for the Diagnosis of Uterine Prolapse Based on Transperineal Ultrasound
Source: Tomography. 2022 Jul 1;8(4):1716–25. doi: 10.3390/tomography8040144 (PMC9326672; doi:10.3390/tomography8040144)
Supplement: Supplementary file 1 [file tomography-08-00144-s001.zip]

Archive with 1 entries (1 files):
- tomography-1776669-supplementary.mp4
